# Supplementary material for: A frameshift variant in PKP2 can be associated with a complex phenotype in sudden cardiac death: a case report
Source: Eur Heart J Case Rep. 2026 Jan 29;10(2):ytag067. doi: 10.1093/ehjcr/ytag067 (PMC12903944; doi:10.1093/ehjcr/ytag067)
Supplement: ytag067_Supplementary_Data [file ytag067_supplementary_data.zip]

Archive with 2 entries (2 files):
- Supplemental figure 2 echo.mp4
- Supplementary Figure 1 CMR image.mp4
